# Supplementary material for: Deorphanization of novel biogenic amine-gated ion channels identifies a new serotonin receptor for learning
Source: Curr Biol. 2021 Oct 11;31(19):4282–4292.e6. doi: 10.1016/j.cub.2021.07.036 (PMC8536830; doi:10.1016/j.cub.2021.07.036)
Supplement: Table S3. Primers used for genotyping, related to STAR Methods [file mmc4.xlsx]

## Sheet: Sheet1
Oligonucleotides
Primers for cloning promotors, gDNA and cDNA:
lgc-50 promotor F aatatgtgtgatcatttcgttctcttcctttt	This study	pJML025
lgc-50 promotor R cgtatcgttagatcatctggatgcttct	This study	pJML025
lgc-51 promotor F aactcggtgtgacttctaatcagct	This study	pJML027
lgc-51 promotor R acgtatgtcagagaggaagaagttatgac	This study	pJML027
lgc-52 promotor F aaatttaaaaaaaaactgttccaccgttgtaacaaa	This study	pJML061
lgc-52 promotor R gacatttgcatagatttcacagaattttcatttttcg	This study	pJML061
lgc-54 promotor F atccatagtaagatcgagaagagggtagt	This study	pJML051
lgc-54 promotor R gaatagttatatgtaaacccagttaaatgtgaccatg	This study	pJML051
ggr-3 promotor F caaaacactgatctactcacgtattctgag	This study	pJML015
ggr-3 promotor F gaaatcattttttggaaatatgtgttggttaagt	This study	pJML015
lgc-50 F ATGCGATTTCTTCTTGTTCTTCAACTT	This study	pJML025
lgc-50 R gcaattttctgttcaaattgcagttttaaattttagaaaatg	This study	pJML025
lgc-51 F TAATGTGCTTATTCCATTTCTTAGCAGTTATTGT	This study	pJML027
lgc-51 R TTCAGGTCCAAGTGGATATCCGCACGTCTTG	This study	pJML027
lgc-52 F ATGATCTACAGTATACAGGCGCTATTCAT	This study	pJML061
lgc-52 R ACAAGCATGAATCCTGTCTACACTTGAA	This study	pJML061
lgc-54 F TAATGACAAACGTTACGGGATTCACAG	This study	pJML051
lgc-54 R TTCAGGATGGTGGCGTCATTTG	This study	pJML051
ggr-3 F ATGCTACACGATGTCATCTATATGCTG	This study	pJML015
ggr-3 R atcgtacaaggacaagaattgagttaaccc	This study	pJML015
lgc-50 ORF F ATGCGATTTCTTCTTGTTCTTCA	This study	pJML002
lgc-50 ORF R TTACATGGGACGATCCATTTTCATGAAATA	This study	pJML002
lgc-51a ORF F ATGTGCTTATTCCATTTCTTAGCAGTTATT	This study	pJML003
lgc-51a ORF R TCAGGTCCAAGTGGATATCCGCACGTC	This study	pJML003
lgc-52 ORF F ATGATCTACAGTATACAGGCGCTATTC	This study	pJML004
lgc-52 ORF R TCAAGTGTAGACAGGATTCATGCTTG	This study	pJML004
lgc-54 ORF F ATGACAAACGTTACGGGATTCACAGAAAG	This study	pJML069
lgc-54 ORF R TCAGGATGGTGGCGTCATTTGAGCA	This study	pJML069
ggr-3 ORF F ATGCTACACGATGTCATCTATATGCTGC	This study	pJML007
ggr-3 ORF R CTAGTTTCGTTCCCTTGATAAGTAGTACCA	This study	pJML007
glr-6 promotor F gccaaaatattgctaatgtgcggtga	This study	pJML039
glr-6 promotor R ttcaaatgcatttgttcagcaagt	This study	pJML039
Primers for GFP CRISPR insertion LGC-50:
lgc-50 saptrap 3' homo F GGCTGCTCTTCgACGTCTCATTGTTTTCAGCGTTTCG	This study	pJML062
lgc-50 3' arm R GGGTGCTCTTCgTACTGGGACGATCCATTTTCATGAAAT	This study	pJML062
lgc-50 SapTrap homo 5' F GGCTGCTCTTCgTGGtcgcagactgaattttgaaggc	This study	pJML062
lgc50 SapTrap homo 5' R GGGTGCTCTTCgCATAAAAgCACGTTTCTTCTCGTAGGC	This study	pJML062
sgRNA oligo lgc-50 sense TTGTATGCCTACGAGAAGAAACG	This study	pJML062
sgRNA oligo lgc50 anti AACCGTTTCTTCTCGTAGGCATA	This study	pJML062
Primers for LGC-50 deletions and phosphomimics
KSM uni F AGATCTGGTTACCACTAAACCAGCC	This study
KSM uni R TGCAGGAATTCGATATCAAGCTTATCGATACC	This study
lgc50_M3M4_insert F TGTTTGTTACATTAACAGATGGGAACGAGAACG	This study	pIH145
lgc50_M3M4_insert R CTACAATGGAGAACCGATCCACTTGTACACTCG	This study	pIH145
KSM_mod-1_R	This study	pIH124
GTTTAGTGGTAACCAGATCTTCACTGATAGTTTTGATCGAAAGTTTGAGACAAATAG
KSM_mod-1_F CTTGATATCGAATTCCTGCAATGAAGTTTATTCCTGAAATCACACTACTCT	This study	pIH124
lgc-50_triplePhosA_F GGTTAAACCAGATTCGAAAAGCCAGGAAAAAGGAAGCCAAAGCCGATGAAGG	This study	pIH128, pIH130, pIH134
lgc50_doublephos_R AGTGTCCAAGTACTTTTGATCCAATTTGTCG	This study	pIH130, pIH131
lgc-50_triplePhosD_F GGTTAAACCAGATTCGAAAAGACAGGAAAAAGGAAGACAAAGCCGATGAAGG	This study	pIH129, pIH130
lgc-50_triplePhosD_R AGTGTCCAAGTACTTTGTCTCCAATTTGTCG	This study	pIH129, pIH134, pIH141
lgc50_phos_F GGTTAAACCAGATTCGAAAAACGAGG	This study	pIH141
lgc-50_triplePhosA_R AGTGTCCAAGTACTTTGGCTCCAATTTGTCG	This study	pIH128
KSM_lgc50_mod1loop_F GCAATTGTTTGCCAATTGTCCCGTTGTCAGAACAGCGTAAGAAACGC	This study	pIH125
KSM_lgc50_mod1loop_R TGGAAACATAATCATGGAACATTTGTCCACTGCTTCCGGATGGAAT	This study	pIH125
KSM_lgc50_loop_F TGTTCCATGATTATGTTTCCACTGTCTTTTCT	This study	pIH125
KSM_lgc50_loop_R CAATTGGCAAACAATTGCCAACT	This study	pIH125
lgc50_del_d_rev ATTGTTAGCAACTAGTTTACTATTA	This study	pIH144
lgc50_del_d_fwd AGTGTACAAGTGGATCG	This study	pIH144
lgc_50_deletion a_rev ACCTCCACCACCTCCtt	This study	pJML138, pIH148
lgc-50_deletion_a_fwd CCGCCAAACACTAATTTGAATTCA	This study	pJML138, pIH143
lgc50_delB_fwd GCTGCTACAGATTCGAATTCCG	This study	pJML143, pIH148
lgc-50_del_c_rev TGCTTTTAATTGAGCCAACACTG	This study	pJML144
KSM_lgc50_GFP insert R tcctttacTCATACCACCTCCTTCATCGGCTT	This study	pJML091
KSM_lgc50_GFP insert F cgagctctacaagggtggcagcggaggtaccggcggtagtggaggcACGGGAGGTGTTGGAGGCCTTCT	This study	pJML091
Primers for genotyping
lgc-50 (tm3712) F GAAAGAAAATTTGGACACCTGACAC	This study
lgc-50 (tm3712) R CCATTTGGATACTCTAATCTTTGATGATCT	This study
lgc-50 (tm3712) I CATCATGCCACATTAACCGTAC	This study
